# Supplementary material for: Overlapping Systemic Proteins in COVID-19 and Lung Fibrosis Associated with Tissue Remodeling and Inflammation
Source: Biomedicines. 2024 Dec 19;12(12):2893. doi: 10.3390/biomedicines12122893 (PMC11727205; doi:10.3390/biomedicines12122893)
Supplement: Supplementary file 1 [file biomedicines-12-02893-s001.zip]

Archive with 1 entries (1 files):
- biomedicines-3343743-supplementary.pdf
